# Supplementary material for: Silver Nanoparticle-Mediated Synthesis of Fluorescent Thiolated Gold Nanoclusters
Source: Nanomaterials (Basel). 2021 Oct 25;11(11):2835. doi: 10.3390/nano11112835 (PMC8624127; doi:10.3390/nano11112835)
Supplement: Supplementary file 1 [file nanomaterials-11-02835-s001.zip]

Archive with 1 entries (1 files):
- nanomaterials-1409491-supplementary.pdf
